# Supplementary material for: Lactic Acid Bacteria as Potential Biocontrol Agents for Fusarium Head Blight Disease of Spring Barley
Source: Front Microbiol. 2022 Jul 22;13:912632. doi: 10.3389/fmicb.2022.912632 (PMC9355582; doi:10.3389/fmicb.2022.912632)
Supplement: Supplementary file 2 [file Table_1.XLSX]

## Sheet: Sheet1
Treatment	Plate Number	Leaf Number 1 Spores	Leaf Number 2 Spores
L.brevis R2 Δ REP1	1	4	2
	2	1	0
	3	1	5
L.brevis R2 Δ REP2	1	45	9
	2	21	16
	3	150	36
L.brevis DSM20053	1	3	16
	2	10	12
	3	14	16
L.brevis DSM20053	1	8	8
	2	6	8
	3	22	11
L.reuteri M13	1	0	5
	2	20	5
	3	16	8
L.reuteri M13	1	33	28
	2	8	5
	3	11	15
L.reuteri R29	1	1	3
	2	5	3
	3	5	2
L.reuteri R29	1	0	20
	2	118	16
	3	23	14
L.amylovorus 19280	1	23	18
	2	26	20
	3	25	21
L.amylovorus 19280	1	4	0
	2	8	0
	3	2	0
L.amylovorus 20052	1	15	11
	2	34	32
	3	19	15
L.amylovorus 20052	1	21	3
	2	54	14
	3	22	30
MRS + Fus + Tween 20	1	9	28
	2	22	18
	3	16	32
MRS + Fus + Tween 20	1	160	88
	2	26	39
	3	171	86
MRS + Tween20	1	0	0
	2	0	0
	3	0	0
	1	0	0
	2	0	0
	3	0	0
