# Supplementary material for: Lactic Acid Bacteria as Potential Biocontrol Agents for Fusarium Head Blight Disease of Spring Barley
Source: Front Microbiol. 2022 Jul 22;13:912632. doi: 10.3389/fmicb.2022.912632 (PMC9355582; doi:10.3389/fmicb.2022.912632)
Supplement: Supplementary file 3 [file Table_2.XLSX]

## Sheet: Sheet1
Rep 1 F.C	Spore Count Plate 1				Spore Count Plate 2				Spore Count Plate 3
Reuteri M13	72	132	52	159	77	97	82	102	3	6	90	125
Reuteri R29	35	65	73	89	8	35	17	9	29	14	28	55
Amylovorus 19280	3	4	2	3	1	3	2	2	3	0	0	0
Amylovorus 20552	246	267	354	186	207	684	786	315	270	19	171	130
Amylovorus 20053	3	5	5	2	4	2	2	3	1	1	3	0
Brevis R2△	201	69	71	130	36	137	28	19	125	70	73	11
MRS + Tween	0	0	0	0	0	0	0	0	0	0	0	0
MRS + F. culmorum	488	524	205	398	876	649	581	492	742	511	202	348
Fandango + F. culmorum	6	2	3	5	2	3	3	2	3	2	3	2
Rep 2 F.C	Spore Count Plate 1				Spore Count Plate 2				Spore Count Plate 3
Reuteri M13	25	37	18	36	25	5	13	3	17	0	24	23
Reuteri R29	22	15	29	31	17	19	22	16	19	23	23	18
Amylovorus 19280	3	5	5	5	4	2	1	2	22	2	3	1
Amylovorus 20552	44	65	64	38	41	48	72	89	189	34	80	61
Amylovorus 20053	8	6	4	23	2	2	0	2	4	6	4	3
Brevis R2△	8	66	4	24	106	44	64	15	71	5	13	6
MRS + Tween	0	0	0	0	0	0	0	0		0	0	0
MRS + F. culmorum	467	845	333	284	543	765	562	416	383	214	165	176
Fandango + F. culmorum	3	6	8	3	4	3	0	1	9	15	2	4
Rep 3. F.C	Spore Count Plate 1				Spore Count Plate 2				Spore Count Plate 3
Reuteri M13	25	37	18	36	25	5	13	3	7	0	4	3
Reuteri R29	44	23	71	46	16	35	39	40	26	26	19	42
Amylovorus 19280	4	9	8	2	8	8	13	4	0	4	8	7
Amylovorus 20552	23	46	65	72	15	32	56	45	26	2	14	54
Amylovorus 20053	4	7	7	9	16	13	3	6	4	2	7	19
Brevis R2△	23	14	18	6	3	17	24	10	9	18	12	6
MRS + Tween	0	0	0	0	0	0	0	0	0	0	0	0
MRS + F. culmorum	306	801	633	578	288	482	771	689	843	860	521	211
Fandango + F. culmorum	4	7	8	10	2	4	3	2	4	7	8	6
